# Supplementary material for: Residue Analysis and Risk Exposure Assessment of Multiple Pesticides in Tomato and Strawberry and Their Products from Markets
Source: Foods. 2023 May 10;12(10):1936. doi: 10.3390/foods12101936 (PMC10217756; doi:10.3390/foods12101936)
Supplement: Supplementary file 1 [file foods-12-01936-s001.zip]

Archive with 1 entries (1 files):
- foods-2331369-supplementary.pdf
